# Supplementary material for: Effect of Mutant and Engineered High-Acetate-Producing Saccharomyces cerevisiae var. boulardii Strains in Dextran Sodium Sulphate-Induced Colitis
Source: Nutrients. 2024 Aug 13;16(16):2668. doi: 10.3390/nu16162668 (PMC11357622; doi:10.3390/nu16162668)
Supplement: Supplementary file 1 [file nutrients-16-02668-s001.zip]

Archive with 1 entries (1 files):
- nutrients-3111409-supplementary.pdf
